# Supplementary material for: Foreign object debris detection in lane images using deep learning methodology
Source: PeerJ Comput Sci. 2025 Jan 21;11:e2570. doi: 10.7717/peerj-cs.2570 (PMC11784716; doi:10.7717/peerj-cs.2570)
Supplement: Supplemental Information 1 [file peerj-cs-11-2570-s001.csv]

Model	Metric	Value
Faster R-CNN	Recall Rate	0.92
Faster R-CNN	False Alarm Rate	0.05
SSD	Recall Rate	0.88
SSD	False Alarm Rate	0.07
