# Supplementary material for: Foreign object debris detection in lane images using deep learning methodology
Source: PeerJ Comput Sci. 2025 Jan 21;11:e2570. doi: 10.7717/peerj-cs.2570 (PMC11784716; doi:10.7717/peerj-cs.2570)
Supplement: Supplemental Information 2 [file peerj-cs-11-2570-s002.zip]

Archive with 2 entries (2 files):
- preprocessing.py
- train_model.py
