# Supplementary material for: Foreign object debris detection in lane images using deep learning methodology
Source: PeerJ Comput Sci. 2025 Jan 21;11:e2570. doi: 10.7717/peerj-cs.2570 (PMC11784716; doi:10.7717/peerj-cs.2570)
Supplement: Supplemental Information 2 [file peerj-cs-11-2570-s002.zip › preprocessing.py]

import cv2
import numpy as np

def preprocess_video(video_path):
    cap = cv2.VideoCapture(video_path)
    frames = []
    while cap.isOpened():
        ret, frame = cap.read()
        if not ret:
            break
        frame = cv2.resize(frame, (300, 300))
        frame = frame / 255.0
        frames.append(frame)
    cap.release()
    return np.array(frames)
