# Supplementary material for: Foreign object debris detection in lane images using deep learning methodology
Source: PeerJ Comput Sci. 2025 Jan 21;11:e2570. doi: 10.7717/peerj-cs.2570 (PMC11784716; doi:10.7717/peerj-cs.2570)
Supplement: Supplemental Information 2 [file peerj-cs-11-2570-s002.zip › train_model.py]

import tensorflow as tf
from tensorflow.keras.models import Sequential
from tensorflow.keras.layers import Conv2D, MaxPooling2D, Dropout, Flatten, Dense

def create_model(input_shape):
    model = Sequential([
        Conv2D(32, (3, 3), activation='relu', input_shape=input_shape),
        MaxPooling2D((2, 2)),
        Dropout(0.25),
        Conv2D(64, (3, 3), activation='relu'),
        MaxPooling2D((2, 2)),
        Dropout(0.25),
        Flatten(),
        Dense(128, activation='relu'),
        Dropout(0.5),
        Dense(2, activation='softmax')
    ])
    model.compile(optimizer='adam', loss='sparse_categorical_crossentropy', metrics=['accuracy'])
    return model

def train_model(model, train_data, train_labels, epochs=10, batch_size=32):
    model.fit(train_data, train_labels, epochs=epochs, batch_size=batch_size, validation_split=0.2)
    return model
